# Supplementary material for: Pharmacokinetic Characteristics of Nebulized Colistimethate Sodium Using Two Different Types of Nebulizers in Critically Ill Patients with Ventilator-Associated Respiratory Infections
Source: Antibiotics (Basel). 2022 Nov 1;11(11):1528. doi: 10.3390/antibiotics11111528 (PMC9686516; doi:10.3390/antibiotics11111528)
Supplement: Supplementary file 1 [file antibiotics-11-01528-s001.zip]

Archive with 1 entries (1 files):
- antibiotics-1974970-supplementary.pdf
